# Supplementary material for: Intrinsic Interferon Signaling Regulates the Cell Death and Mesenchymal Phenotype of Glioblastoma Stem Cells
Source: Cancers (Basel). 2021 Oct 21;13(21):5284. doi: 10.3390/cancers13215284 (PMC8582372; doi:10.3390/cancers13215284)
Supplement: Supplementary file 1 [file cancers-13-05284-s001.zip]

Archive with 2 entries (2 files):
- cancers-1435500 Figure S9 Original blots.zip
- cancers-1435500-supplementary.pdf
